# Supplementary material for: Polyphenolic Profile and Antioxidant and Aortic Endothelium Effect of Michay (Berberis congestiflora Gay) Collected in the Araucanía Region of Chile
Source: Plants (Basel). 2026 Jan 23;15(3):352. doi: 10.3390/plants15030352 (PMC12899593; doi:10.3390/plants15030352)
Supplement: Supplementary file 1 [file plants-15-00352-s001.zip]

Archive with 1 entries (1 files):
- plants-4072402-supplementary.pdf
